# Supplementary material for: Genome-Wide Association Study Reveals Multiple Loci Influencing Normal Human Facial Morphology
Source: PLoS Genet. 2016 Aug 25;12(8):e1006149. doi: 10.1371/journal.pgen.1006149 (PMC4999139; doi:10.1371/journal.pgen.1006149)
Supplement: S1 Table — (XLSX) [file pgen.1006149.s001.xlsx]

## Sheet: Meta-Analysis Results
S1 Table. Associations with p-values < 5 x 10-7 for all 20 traits from genome-wide meta-analysis.
						Pittsburgh Sample				Denver Sample				Meta-Analysis
Order	Trait	SNP	CHR	BP	Minor allele	MAF	N	Beta (se)	P	MAF	N	Beta (se)	P	P
1	Cranial base width	rs117137044:37660202:G:A	14	37660202	A	0.1066	2368	-1.058 (0.2028)	1.966e-07	0.09527	671	-0.6212 (0.4179)	0.1377	1.224e-07
1	Cranial base width	rs117308551:38019334:A:G	14	38019334	G	0.1097	2368	-1.028 (0.2008)	3.305e-07	0.09453	671	-0.7869 (0.418)	0.06018	7.061e-08
1	Cranial base width	rs143776734:38024948:C:T	14	38024948	T	0.1088	2368	-1.015 (0.2018)	5.277e-07	0.09453	671	-0.7869 (0.418)	0.06018	1.091e-07
1	Cranial base width	rs144877466:38038971:G:A	14	38038971	A	0.1062	2368	-1.078 (0.2048)	1.565e-07	0.09749	671	-0.8317 (0.4055)	0.04065	2.25e-08
1	Cranial base width	rs148289962:38031810:C:CAA	14	38031810	CAA	0.1093	2368	-1.056 (0.2014)	1.724e-07	0.09897	671	-0.7708 (0.4038)	0.05671	3.603e-08
1	Cranial base width	rs17106851:38037784:A:G	14	38037784	G	0.1058	2368	-1.104 (0.205)	7.906e-08	0.09749	671	-0.8317 (0.4055)	0.04065	1.188e-08
1	Cranial base width	rs17106852:38038468:A:G	14	38038468	G	0.1058	2368	-1.104 (0.205)	7.906e-08	0.09675	671	-0.8583 (0.4064)	0.03506	1.005e-08
1	Cranial base width	rs17179162:37995269:G:A	14	37995269	A	0.1058	2368	-1.087 (0.2042)	1.115e-07	0.0938	671	-0.7847 (0.4189)	0.06151	2.65e-08
1	Cranial base width	rs17768411:38035223:A:G	14	38035223	G	0.1086	2368	-1.026 (0.2019)	4.071e-07	0.09527	671	-0.7545 (0.4134)	0.06846	9.948e-08
1	Cranial base width	rs17768417:38037986:A:G	14	38037986	G	0.1062	2368	-1.061 (0.2044)	2.246e-07	0.09453	671	-0.8105 (0.4143)	0.05086	4.064e-08
1	Cranial base width	rs17768423:38040321:C:T	14	38040321	T	0.1051	2368	-1.073 (0.2055)	1.934e-07	0.0938	671	-0.8182 (0.4153)	0.04922	3.405e-08
1	Cranial base width	rs17768434	14	38041870	G	0.1051	2368	-1.073 (0.2055)	1.934e-07	0.0938	671	-0.8182 (0.4153)	0.04922	3.405e-08
1	Cranial base width	rs182796278:38024310:A:G	14	38024310	G	0.1088	2368	-1.015 (0.2018)	5.277e-07	0.09453	671	-0.7869 (0.418)	0.06018	1.091e-07
1	Cranial base width	rs185336636:38024286:T:C	14	38024286	C	0.1088	2368	-1.015 (0.2018)	5.277e-07	0.09453	671	-0.7869 (0.418)	0.06018	1.091e-07
1	Cranial base width	rs55751336:38027578:C:T	14	38027578	T	0.1088	2368	-1.015 (0.2018)	5.277e-07	0.09453	671	-0.7869 (0.418)	0.06018	1.091e-07
1	Cranial base width	rs55995849:37783090:T:A	14	37783090	A	0.1066	2368	-1.083 (0.2047)	1.325e-07	0.0938	671	-0.6042 (0.4184)	0.1492	9.584e-08
1	Cranial base width	rs56077070:37911690:G:A	14	37911690	A	0.108	2368	-1.038 (0.2018)	2.923e-07	0.09453	671	-0.7028 (0.4185)	0.09357	1.067e-07
1	Cranial base width	rs56104307:38044265:T:C	14	38044265	C	0.1053	2368	-1.103 (0.2054)	8.677e-08	0.09527	671	-0.7939 (0.4133)	0.05515	1.846e-08
1	Cranial base width	rs56374777:38043781:A:G	14	38043781	G	0.1053	2368	-1.103 (0.2054)	8.677e-08	0.09453	671	-0.8212 (0.4142)	0.0478	1.561e-08
1	Cranial base width	rs5807955:38016179:G:GA	14	38016179	GA	0.1099	2368	-1.021 (0.2003)	3.697e-07	0.09527	671	-0.7203 (0.4171)	0.08464	1.171e-07
1	Cranial base width	rs719022:38042721:T:G	14	38042721	G	0.1051	2368	-1.073 (0.2055)	1.934e-07	0.0938	671	-0.8182 (0.4153)	0.04922	3.405e-08
1	Cranial base width	rs75073310:38017264:T:G	14	38017264	G	0.1099	2368	-1.021 (0.2003)	3.697e-07	0.09527	671	-0.7203 (0.4171)	0.08464	1.171e-07
1	Cranial base width	rs75155621:38010473:C:A	14	38010473	A	0.1097	2368	-1.027 (0.2004)	3.194e-07	0.09527	671	-0.7203 (0.4171)	0.08464	1.024e-07
1	Cranial base width	rs75606703:38030810:T:C	14	38030810	C	0.1086	2368	-1.026 (0.2019)	4.071e-07	0.09527	671	-0.7545 (0.4134)	0.06846	9.948e-08
1	Cranial base width	rs76078220:38038780:A:G	14	38038780	G	0.1058	2368	-1.104 (0.205)	7.906e-08	0.09749	671	-0.8317 (0.4055)	0.04065	1.188e-08
1	Cranial base width	rs77246626:38033586:G:C	14	38033586	C	0.1086	2368	-1.026 (0.2019)	4.071e-07	0.09527	671	-0.7545 (0.4134)	0.06846	9.948e-08
1	Cranial base width	rs78404685:37996574:T:C	14	37996574	C	0.106	2368	-1.081 (0.2041)	1.303e-07	0.0938	671	-0.7847 (0.4189)	0.06151	3.059e-08
1	Cranial base width	rs78577594:38045111:A:G	14	38045111	G	0.1084	2368	-1.045 (0.2019)	2.452e-07	0.09601	671	-0.7578 (0.4124)	0.06655	6.022e-08
1	Cranial base width	rs79146338:38043443:G:A	14	38043443	A	0.1072	2368	-1.097 (0.2042)	8.454e-08	0.09823	671	-0.759 (0.4086)	0.06366	2.139e-08
1	Cranial base width	rs79272428:38037909:A:G	14	38037909	G	0.1058	2368	-1.104 (0.205)	7.906e-08	0.09675	671	-0.8583 (0.4064)	0.03506	1.005e-08
1	Cranial base width	rs79371705:38032238:G:A	14	38032238	A	0.1086	2368	-1.026 (0.2019)	4.071e-07	0.09527	671	-0.7545 (0.4134)	0.06846	9.948e-08
1	Cranial base width	rs79620078:37993604:G:A	14	37993604	A	0.106	2368	-1.081 (0.2041)	1.303e-07	0.0938	671	-0.7847 (0.4189)	0.06151	3.059e-08
1	Cranial base width	rs991786:38016099:C:T	14	38016099	T	0.1099	2368	-1.021 (0.2003)	3.697e-07	0.09527	671	-0.7203 (0.4171)	0.08464	1.171e-07
1	Cranial base width	20:38944265:CAATGAATGAATG:CAATGAATGAATGAATG	20	38944265	CAATGAATGAATGAATG	0.0928	2368	-1.241 (0.2171)	1.221e-08	0.0901	671	-0.3355 (0.4304)	0.4359	6.86e-08
1	Cranial base width	rs13036753:38932640:C:A	20	38932640	A	0.08807	2368	-1.237 (0.2201)	2.154e-08	0.08715	671	-0.2556 (0.4358)	0.5577	1.809e-07
1	Cranial base width	rs13036892:38917695:T:G	20	38917695	G	0.09712	2368	-1.179 (0.2085)	1.727e-08	0.09453	671	-0.06643 (0.4198)	0.8743	4.405e-07
1	Cranial base width	rs13038115	20	38904010	C	0.1265	2368	-0.9373 (0.1869)	5.699e-07	0.1196	671	-0.553 (0.3802)	0.1462	3.443e-07
1	Cranial base width	rs13040450:38915325:A:T	20	38915325	T	0.08827	2368	-1.21 (0.2199)	4.214e-08	0.08715	671	-0.2556 (0.4358)	0.5577	3.15e-07
1	Cranial base width	rs13042092:38947208:A:T	20	38947208	T	0.08807	2368	-1.237 (0.2201)	2.154e-08	0.08936	671	-0.2725 (0.4316)	0.528	1.614e-07
1	Cranial base width	rs13043108:38935413:C:G	20	38935413	G	0.08765	2368	-1.243 (0.2205)	1.915e-08	0.08789	671	-0.2613 (0.4343)	0.5476	1.579e-07
1	Cranial base width	rs17236831:38918927:A:G	20	38918927	G	0.08827	2368	-1.21 (0.2199)	4.214e-08	0.08715	671	-0.2556 (0.4358)	0.5577	3.15e-07
1	Cranial base width	rs34183955:38963223:T:C	20	38963223	C	0.08765	2368	-1.21 (0.2206)	4.521e-08	0.08863	671	-0.2565 (0.433)	0.5538	3.29e-07
1	Cranial base width	rs34570172:38943969:T:C	20	38943969	C	0.08765	2368	-1.243 (0.2205)	1.915e-08	0.08936	671	-0.2725 (0.4316)	0.528	1.464e-07
1	Cranial base width	rs34718564:38963119:C:A	20	38963119	A	0.08765	2368	-1.21 (0.2206)	4.521e-08	0.08789	671	-0.2613 (0.4343)	0.5476	3.215e-07
1	Cranial base width	rs34753669:38926401:C:CA	20	38926401	CA	0.08848	2368	-1.222 (0.2197)	2.977e-08	0.08493	671	-0.1857 (0.4439)	0.6758	3.595e-07
1	Cranial base width	rs34867100:38934446:G:A	20	38934446	A	0.08765	2368	-1.243 (0.2205)	1.915e-08	0.08863	671	-0.226 (0.4331)	0.6019	1.934e-07
1	Cranial base width	rs34869589:38944428:A:G	20	38944428	G	0.08807	2368	-1.237 (0.2201)	2.154e-08	0.08936	671	-0.2725 (0.4316)	0.528	1.614e-07
1	Cranial base width	rs34921347:38934498:C:T	20	38934498	T	0.08765	2368	-1.243 (0.2205)	1.915e-08	0.08863	671	-0.226 (0.4331)	0.6019	1.934e-07
1	Cranial base width	rs34922258:38963361:GT:G	20	38963361	G	0.08765	2368	-1.21 (0.2206)	4.521e-08	0.08863	671	-0.2565 (0.433)	0.5538	3.29e-07
1	Cranial base width	rs34971130:38940688:C:G	20	38940688	G	0.08807	2368	-1.237 (0.2201)	2.154e-08	0.08863	671	-0.3079 (0.4329)	0.4772	1.317e-07
1	Cranial base width	rs35419242:38936096:G:A	20	38936096	A	0.08807	2368	-1.237 (0.2201)	2.154e-08	0.08789	671	-0.2613 (0.4343)	0.5476	1.741e-07
1	Cranial base width	rs58309744:38942981:CAT:C	20	38942981	C	0.08765	2368	-1.243 (0.2205)	1.915e-08	0.08715	671	-0.2556 (0.4358)	0.5577	1.641e-07
1	Cranial base width	rs58764687:38921355:T:C	20	38921355	C	0.08827	2368	-1.21 (0.2199)	4.214e-08	0.08789	671	-0.2613 (0.4343)	0.5476	3.033e-07
1	Cranial base width	rs6016318:38961778:C:T	20	38961778	T	0.08765	2368	-1.21 (0.2206)	4.521e-08	0.08715	671	-0.2556 (0.4358)	0.5577	3.338e-07
1	Cranial base width	rs6016320:38965461:G:A	20	38965461	A	0.08765	2368	-1.21 (0.2206)	4.521e-08	0.08789	671	-0.3281 (0.4342)	0.4501	2.187e-07
1	Cranial base width	rs6029032:38955745:G:T	20	38955745	T	0.08724	2368	-1.217 (0.2209)	4.034e-08	0.08789	671	-0.2613 (0.4343)	0.5476	2.926e-07
1	Cranial base width	rs6029034:38957397:C:T	20	38957397	T	0.08807	2368	-1.203 (0.2202)	5.174e-08	0.08789	671	-0.2613 (0.4343)	0.5476	3.596e-07
1	Cranial base width	rs6129564:38904203:G:A	20	38904203	A	0.1163	2368	-1.21 (0.1927)	4.068e-10	0.1004	671	-0.4485 (0.4122)	0.2769	1.648e-09
1	Cranial base width	rs66607762:38963192:C:G	20	38963192	G	0.08765	2368	-1.21 (0.2206)	4.521e-08	0.08715	671	-0.2556 (0.4358)	0.5577	3.338e-07
1	Cranial base width	rs7261395:38942006:C:A	20	38942006	A	0.08765	2368	-1.243 (0.2205)	1.915e-08	0.08789	671	-0.2613 (0.4343)	0.5476	1.579e-07
1	Cranial base width	rs7263682	20	38945248	C	0.08807	2368	-1.237 (0.2201)	2.154e-08	0.08715	671	-0.2556 (0.4358)	0.5577	1.809e-07
1	Cranial base width	rs7268865:38905602:T:A	20	38905602	A	0.08827	2368	-1.21 (0.2199)	4.214e-08	0.08789	671	-0.2613 (0.4343)	0.5476	3.033e-07
1	Cranial base width	rs73302510:38949065:C:T	20	38949065	T	0.08786	2368	-1.225 (0.2203)	2.989e-08	0.08789	671	-0.2613 (0.4343)	0.5476	2.283e-07
1	Cranial base width	rs8118346:38932028:G:A	20	38932028	A	0.08807	2368	-1.237 (0.2201)	2.154e-08	0.08789	671	-0.2613 (0.4343)	0.5476	1.741e-07
2	Upper facial depth	1:100612063:CT:C	1	100612063	C	0.05617	2368	-1.82 (0.4503)	5.462e-05	0.05244	670	-2.527 (0.7305)	0.0005764	2.231e-07
2	Upper facial depth	exm950371	11	101359750	A	0.1175	2368	-1.397 (0.3192)	1.251e-05	0.1041	670	-1.634 (0.5241)	0.001898	1.065e-07
2	Upper facial depth	rs11224805:101373514:G:A	11	101373514	A	0.1183	2368	-1.431 (0.3184)	7.364e-06	0.1041	670	-1.634 (0.5241)	0.001898	6.084e-08
2	Upper facial depth	rs11224811:101385734:T:C	11	101385734	C	0.1177	2368	-1.426 (0.319)	8.214e-06	0.1041	670	-1.634 (0.5241)	0.001898	6.826e-08
2	Upper facial depth	rs11224815:101390471:C:T	11	101390471	T	0.1175	2368	-1.398 (0.3185)	1.184e-05	0.1041	670	-1.676 (0.5241)	0.001449	8.184e-08
2	Upper facial depth	rs12786942:101394765:A:T	11	101394765	T	0.1189	2368	-1.429 (0.3172)	6.945e-06	0.1049	670	-1.674 (0.5227)	0.001427	4.59e-08
2	Upper facial depth	rs12791865	11	101351549	C	0.1144	2368	-1.522 (0.3216)	2.353e-06	0.1027	670	-1.358 (0.5372)	0.01169	8.716e-08
2	Upper facial depth	rs12792834:101396383:T:C	11	101396383	C	0.1189	2368	-1.429 (0.3172)	6.945e-06	0.1049	670	-1.674 (0.5227)	0.001427	4.59e-08
2	Upper facial depth	rs12793746:101367985:G:A	11	101367985	A	0.1183	2368	-1.431 (0.3184)	7.364e-06	0.1041	670	-1.634 (0.5241)	0.001898	6.084e-08
2	Upper facial depth	rs12801419:101356129:T:A	11	101356129	A	0.1177	2368	-1.403 (0.319)	1.137e-05	0.1041	670	-1.634 (0.5241)	0.001898	9.622e-08
2	Upper facial depth	rs12806241:101361028:G:C	11	101361028	C	0.1177	2368	-1.403 (0.319)	1.137e-05	0.1041	670	-1.634 (0.5241)	0.001898	9.622e-08
2	Upper facial depth	rs34951678:101346645:GTATA:G	11	101346645	G	0.1156	2368	-1.452 (0.32)	5.97e-06	0.1049	670	-1.234 (0.5338)	0.02108	3.768e-07
2	Upper facial depth	rs71056620:101395768:G:GTT	11	101395768	GTT	0.1189	2368	-1.429 (0.3172)	6.945e-06	0.1049	670	-1.674 (0.5227)	0.001427	4.59e-08
3	Middle facial depth	exm950371	11	101359750	A	0.1175	2368	-1.518 (0.3276)	3.784e-06	0.1041	671	-1.455 (0.5722)	0.01124	1.349e-07
3	Middle facial depth	rs11224805:101373514:G:A	11	101373514	A	0.1183	2368	-1.512 (0.3269)	3.928e-06	0.1041	671	-1.455 (0.5722)	0.01124	1.401e-07
3	Middle facial depth	rs11224811:101385734:T:C	11	101385734	C	0.1177	2368	-1.534 (0.3274)	2.948e-06	0.1041	671	-1.455 (0.5722)	0.01124	1.052e-07
3	Middle facial depth	rs11224815:101390471:C:T	11	101390471	T	0.1175	2368	-1.498 (0.3269)	4.81e-06	0.1041	671	-1.553 (0.5721)	0.006822	1.109e-07
3	Middle facial depth	rs12786942:101394765:A:T	11	101394765	T	0.1189	2368	-1.512 (0.3256)	3.588e-06	0.1049	671	-1.508 (0.5707)	0.008432	9.914e-08
3	Middle facial depth	rs12791865	11	101351549	C	0.1144	2368	-1.547 (0.3303)	2.961e-06	0.1027	671	-1.264 (0.5858)	0.03135	2.793e-07
3	Middle facial depth	rs12792834:101396383:T:C	11	101396383	C	0.1189	2368	-1.512 (0.3256)	3.588e-06	0.1049	671	-1.508 (0.5707)	0.008432	9.914e-08
3	Middle facial depth	rs12793746:101367985:G:A	11	101367985	A	0.1183	2368	-1.512 (0.3269)	3.928e-06	0.1041	671	-1.455 (0.5722)	0.01124	1.401e-07
3	Middle facial depth	rs12801419:101356129:T:A	11	101356129	A	0.1177	2368	-1.506 (0.3274)	4.478e-06	0.1041	671	-1.455 (0.5722)	0.01124	1.597e-07
3	Middle facial depth	rs12806241:101361028:G:C	11	101361028	C	0.1177	2368	-1.506 (0.3274)	4.478e-06	0.1041	671	-1.455 (0.5722)	0.01124	1.597e-07
3	Middle facial depth	rs71056620:101395768:G:GTT	11	101395768	GTT	0.1189	2368	-1.512 (0.3256)	3.588e-06	0.1049	671	-1.508 (0.5707)	0.008432	9.914e-08
3	Middle facial depth	rs17228178	15	31469928	T	0.2846	2368	1.215 (0.23)	1.399e-07	0.2969	671	0.3322 (0.384)	0.3872	4.322e-07
3	Middle facial depth	rs6005551	22	28053797	T	0.2309	2368	-0.9915 (0.2514)	8.226e-05	0.2186	671	-1.455 (0.4197)	0.000561	3.452e-07
4	Lower facial depth	rs58761416:89372068:C:CT	9	89372068	CT	0.244	2316	1.34 (0.3083)	1.447e-05	0.2378	671	1.636 (0.4815)	0.0007205	5.915e-08
4	Lower facial depth	rs227726:54777585:C:T	17	54777585	T	0.3374	2316	-1.242 (0.2774)	7.968e-06	0.291	671	-1.171 (0.449)	0.009291	2.399e-07
5	Lower facial height	rs113380564:57908077:G:T	13	57908077	T	0.02922	2374	1.421 (0.312)	5.495e-06	0.02659	671	1.101 (0.4006)	0.00615	1.164e-07
5	Lower facial height	rs1535693	13	94984057	T	0.1222	2374	0.7765 (0.1564)	7.393e-07	0.1086	671	0.3926 (0.1985)	0.04834	1.17e-07
5	Lower facial height	rs17649135:57994710:G:A	13	57994710	A	0.03004	2374	1.428 (0.3077)	3.686e-06	0.02733	671	1.062 (0.3958)	0.007458	9.156e-08
5	Lower facial height	rs1936763:57906648:T:A	13	57906648	A	0.02922	2374	1.421 (0.312)	5.495e-06	0.02659	671	1.101 (0.4006)	0.00615	1.164e-07
5	Lower facial height	rs4143992:94986230:G:C	13	94986230	C	0.1226	2374	0.7654 (0.1563)	1.039e-06	0.1086	671	0.3926 (0.1985)	0.04834	1.611e-07
5	Lower facial height	rs61628218:94986556:T:C	13	94986556	C	0.1228	2374	0.7691 (0.1559)	8.68e-07	0.1086	671	0.3926 (0.1985)	0.04834	1.36e-07
5	Lower facial height	rs68151129:94983445:C:T	13	94983445	T	0.1226	2374	0.7802 (0.1563)	6.387e-07	0.1078	671	0.3835 (0.1989)	0.05424	1.158e-07
5	Lower facial height	rs74453485:58008404:A:C	13	58008404	C	0.03416	2374	1.335 (0.2884)	3.854e-06	0.03028	671	0.9823 (0.3766)	0.009299	1.162e-07
5	Lower facial height	rs78284839:58021109:G:T	13	58021109	T	0.03004	2374	1.361 (0.3079)	1.035e-05	0.02733	671	1.138 (0.395)	0.004082	1.591e-07
5	Lower facial height	rs9516393:94989893:T:G	13	94989893	G	0.1228	2374	0.7572 (0.1562)	1.341e-06	0.1093	671	0.3786 (0.1982)	0.05652	2.429e-07
6	Intercanthal width	rs619674:110218766:C:T	1	110218766	C	0.05576	2426	-0.7629 (0.1632)	3.12e-06	0.05244	671	-0.536 (0.1862)	0.004116	4.7e-08
6	Intercanthal width	rs619686:110218761:G:C	1	110218761	G	0.05576	2426	-0.7629 (0.1632)	3.12e-06	0.05244	671	-0.536 (0.1862)	0.004116	4.7e-08
6	Intercanthal width	rs673151	1	110213458	T	0.05576	2426	-0.7629 (0.1632)	3.12e-06	0.05391	671	-0.5271 (0.184)	0.0043	4.88e-08
6	Intercanthal width	rs61851983:73405869:A:G	10	73405869	G	0.1327	2426	-0.4437 (0.1119)	7.53e-05	0.1196	671	-0.4204 (0.1246)	0.0007817	4.03e-07
6	Intercanthal width	rs61851984:73406031:A:G	10	73406031	G	0.1327	2426	-0.4437 (0.1119)	7.53e-05	0.1196	671	-0.4204 (0.1246)	0.0007817	4.03e-07
6	Intercanthal width	rs61852010:73406809:C:T	10	73406809	T	0.1331	2426	-0.4417 (0.1116)	7.78e-05	0.1196	671	-0.4204 (0.1246)	0.0007817	4.18e-07
6	Intercanthal width	rs61852011:73410410:T:G	10	73410410	G	0.1333	2426	-0.4484 (0.1115)	6e-05	0.1189	671	-0.4131 (0.1248)	0.0009848	3.67e-07
6	Intercanthal width	rs61852012:73411113:C:T	10	73411113	T	0.1333	2426	-0.4484 (0.1115)	6e-05	0.1189	671	-0.4131 (0.1248)	0.0009848	3.67e-07
6	Intercanthal width	rs61852013:73411168:T:C	10	73411168	C	0.1333	2426	-0.4484 (0.1115)	6e-05	0.1189	671	-0.4131 (0.1248)	0.0009848	3.67e-07
6	Intercanthal width	rs956734:73408544:G:A	10	73408544	A	0.1335	2426	-0.4386 (0.1115)	8.62e-05	0.1204	671	-0.4287 (0.1243)	0.0005979	3.92e-07
6	Intercanthal width	chrX:72294621:I	23	72294621	C	0.2494	2426	0.4004 (0.07414)	7.29e-08	0.26	671	0.06943 (0.07471)	0.3531	2.02e-07
6	Intercanthal width	rs11093404	23	72289467	A	0.2427	2426	0.4272 (0.0749)	1.31e-08	0.248	671	0.07326 (0.07525)	0.3306	4.16e-08
6	Intercanthal width	rs148073817	23	72284955	T	0.2425	2426	0.4252 (0.0749)	1.54e-08	0.248	671	0.07326 (0.07525)	0.3306	4.78e-08
6	Intercanthal width	rs28525525	23	72287750	A	0.2511	2426	0.4073 (0.07394)	4.01e-08	0.257	671	0.04745 (0.07444)	0.5241	2.52e-07
6	Intercanthal width	rs4466574	23	72306949	G	0.2402	2426	0.4174 (0.07499)	2.89e-08	0.248	671	0.07655 (0.07509)	0.3084	7.26e-08
6	Intercanthal width	rs4582712	23	72288607	C	0.2425	2426	0.4252 (0.0749)	1.54e-08	0.248	671	0.07326 (0.07525)	0.3306	4.78e-08
6	Intercanthal width	rs4606229	23	72290288	T	0.2425	2426	0.4252 (0.0749)	1.54e-08	0.248	671	0.07326 (0.07525)	0.3306	4.78e-08
6	Intercanthal width	rs5937309	23	72286111	G	0.2425	2426	0.4252 (0.0749)	1.54e-08	0.248	671	0.07326 (0.07525)	0.3306	4.78e-08
6	Intercanthal width	rs5981707	23	72289094	A	0.2433	2426	0.4206 (0.07485)	2.14e-08	0.248	671	0.07326 (0.07525)	0.3306	6.33e-08
6	Intercanthal width	rs5981806	23	72320473	T	0.241	2426	0.4139 (0.07482)	3.52e-08	0.245	671	0.06518 (0.07547)	0.3881	1.28e-07
7	Outercanthal width	rs201983168:150314981:TAC:TACAC	1	150314981	TACAC	0.3337	2388	-0.4915 (0.1025)	1.74e-06	0.3264	670	-0.331 (0.1658)	0.04634	2.498e-07
7	Outercanthal width	rs3828785:32628907:G:A	6	32628907	A	0.03169	2388	-1.449 (0.277)	1.826e-07	0.03988	670	-0.4843 (0.389)	0.2135	2.083e-07
8	Nasal width	20:21627265:C:CA	20	21627265	CA	0.214	2429	0.3742 (0.07298)	3.18e-07	0.2607	671	0.1443 (0.1015)	0.1558	2.15e-07
8	Nasal width	rs143244089:21736280:GAA:G	20	21736280	GAA	0.1305	2429	-0.4586 (0.08909)	2.84e-07	0.116	671	-0.2611 (0.1388)	0.0605	6.05e-08
8	Nasal width	rs2424387:21623171:G:A	20	21623171	A	0.2346	2429	0.3743 (0.07086)	1.39e-07	0.3021	671	0.1655 (0.09815)	0.09225	5.19e-08
8	Nasal width	rs2424389:21623657:C:T	20	21623657	T	0.2346	2429	0.3743 (0.07086)	1.39e-07	0.3021	671	0.1655 (0.09815)	0.09225	5.19e-08
8	Nasal width	rs2424390:21626627:T:A	20	21626627	A	0.2348	2429	0.3805 (0.07044)	7.26e-08	0.2991	671	0.1633 (0.09794)	0.09588	3.01e-08
8	Nasal width	rs2424391:21628586:C:T	20	21628586	T	0.2348	2429	0.3805 (0.07044)	7.26e-08	0.2991	671	0.1633 (0.09794)	0.09588	3.01e-08
8	Nasal width	rs2424392:21628942:T:C	20	21628942	C	0.2352	2429	0.3768 (0.07036)	9.33e-08	0.2999	671	0.1756 (0.09769)	0.07277	2.68e-08
8	Nasal width	rs2424395:21630192:G:A	20	21630192	A	0.235	2429	0.3743 (0.07037)	1.14e-07	0.2999	671	0.1756 (0.09769)	0.07277	3.22e-08
8	Nasal width	rs2424396:21630280:A:G	20	21630280	G	0.09053	2429	0.4914 (0.1034)	2.15e-06	0.09749	671	0.2621 (0.1462)	0.07347	4.98e-07
8	Nasal width	rs2424397:21631237:G:A	20	21631237	A	0.235	2429	0.3743 (0.07037)	1.14e-07	0.2999	671	0.1756 (0.09769)	0.07277	3.22e-08
8	Nasal width	rs2424399:21632545:A:C	20	21632545	C	0.2346	2429	0.377 (0.07044)	9.53e-08	0.2999	671	0.1769 (0.0976)	0.07035	2.62e-08
8	Nasal width	rs34086200:21627343:A:AT	20	21627343	AT	0.2348	2429	0.3805 (0.07044)	7.26e-08	0.2991	671	0.1633 (0.09794)	0.09588	3.01e-08
8	Nasal width	rs369912741:21621614:ATATC:A	20	21621614	A	0.2346	2429	0.3743 (0.07086)	1.39e-07	0.3021	671	0.1655 (0.09815)	0.09225	5.19e-08
8	Nasal width	rs56988119:21628246:TAAAAAG:T	20	21628246	T	0.2348	2429	0.3805 (0.07044)	7.26e-08	0.2991	671	0.1633 (0.09794)	0.09588	3.01e-08
8	Nasal width	rs6047532:21620298:T:C	20	21620298	C	0.2346	2429	0.3743 (0.07086)	1.39e-07	0.3021	671	0.1655 (0.09815)	0.09225	5.19e-08
8	Nasal width	rs6047534:21622297:G:C	20	21622297	C	0.2346	2429	0.3743 (0.07086)	1.39e-07	0.3021	671	0.1655 (0.09815)	0.09225	5.19e-08
8	Nasal width	rs6047565	20	21657602	C	0.236	2429	0.3711 (0.07044)	1.5e-07	0.3006	671	0.1859 (0.0976)	0.05729	3.12e-08
8	Nasal width	rs6047572:21663287:A:G	20	21663287	G	0.2356	2429	0.3562 (0.07063)	4.92e-07	0.3006	671	0.195 (0.09723)	0.04536	7.33e-08
8	Nasal width	rs6082475:21619273:C:T	20	21619273	C	0.2346	2429	0.3743 (0.07086)	1.39e-07	0.3021	671	0.1655 (0.09815)	0.09225	5.19e-08
8	Nasal width	rs66722639:21607578:C:T	20	21607578	C	0.223	2429	0.3643 (0.07213)	4.74e-07	0.288	671	0.1325 (0.0991)	0.1818	3.79e-07
9	Nasal protrusion	rs2092319:26045251:G:A	1	26045251	A	0.1074	2432	0.4176 (0.08304)	5.291e-07	0.1182	671	0.1135 (0.08603)	0.1876	4.351e-07
9	Nasal protrusion	rs2744763:26047972:A:T	1	26047972	T	0.1072	2432	0.4145 (0.08291)	6.185e-07	0.1182	671	0.1135 (0.08603)	0.1876	5e-07
9	Nasal protrusion	rs3117042:26046155:G:A	1	26046155	A	0.1072	2432	0.4145 (0.08291)	6.185e-07	0.1182	671	0.1135 (0.08603)	0.1876	5e-07
9	Nasal protrusion	rs12052157:56598123:G:A	19	56598123	G	0.2584	2432	0.2293 (0.06006)	0.0001385	0.3242	671	0.219 (0.05689)	0.0001297	2.558e-07
9	Nasal protrusion	rs1124794:39292333:A:T	20	39292333	A	0.2776	2432	0.2293 (0.05797)	7.867e-05	0.2637	671	0.2247 (0.06214)	0.0003212	2.36e-07
9	Nasal protrusion	rs6072091:39292074:T:C	20	39292074	T	0.2776	2432	0.2293 (0.05797)	7.867e-05	0.2637	671	0.2247 (0.06214)	0.0003212	2.36e-07
10	Nasal ala length	rs11849372	14	21361384	C	0.06749	2426	1.036 (0.1851)	2.451e-08	0.06942	671	0.2211 (0.2163)	0.3072	6.266e-08
10	Nasal ala length	rs145837285:21355307:C:CTATA	14	21355307	CTATA	0.0749	2426	1.038 (0.177)	5.124e-09	0.07533	671	0.1636 (0.2095)	0.4351	3.116e-08
10	Nasal ala length	rs28525131	14	21358155	G	0.07305	2426	1.009 (0.1795)	2.12e-08	0.07755	671	0.03688 (0.2069)	0.8586	4.632e-07
10	Nasal ala length	rs376158396:21367144:GA:TA	14	21367144	TA	0.06687	2426	1.062 (0.1857)	1.198e-08	0.06942	671	0.2211 (0.2163)	0.3072	3.387e-08
10	Nasal ala length	rs6571511:21355140:T:G	14	21355140	T	0.07757	2426	1.032 (0.1746)	3.834e-09	0.07829	671	0.1154 (0.2063)	0.5761	4.392e-08
10	Nasal ala length	rs7161275:21352736:G:A	14	21352736	G	0.09588	2426	0.8636 (0.1574)	4.549e-08	0.09897	671	0.08476 (0.1818)	0.6412	4.269e-07
10	Nasal ala length	rs76185655:21354681:G:A	14	21354681	A	0.09321	2426	0.8702 (0.1594)	5.298e-08	0.09601	671	0.1428 (0.1839)	0.4375	2.254e-07
10	Nasal ala length	rs8007643:21365801:C:T	14	21365801	T	0.06667	2426	1.064 (0.1859)	1.186e-08	0.06942	671	0.2211 (0.2163)	0.3072	3.358e-08
10	Nasal ala length	rs80153059:21352492:T:C	14	21352492	C	0.093	2426	0.8696 (0.1591)	5.074e-08	0.09601	671	0.1017 (0.1839)	0.5804	3.779e-07
11	Nasal height	rs5786757:88836152:TA:T	10	88836152	T	0.2586	2432	-0.4317 (0.1117)	0.0001143	0.3183	671	-0.4509 (0.1209)	0.0002073	2.737e-07
12	Nasal bridge length	rs3751074	11	34665925	T	0.09547	2432	-0.7026 (0.1594)	1.094e-05	0.1123	671	-0.4448 (0.1469)	0.00256	1.185e-07
13	Labial fissure width	rs56203676:77780844:CAAA:C	2	77780844	CAAA	0.4132	2430	-0.4608 (0.1023)	7.012e-06	0.4053	670	-0.3105 (0.104)	0.002943	8.292e-08
13	Labial fissure width	rs71288019:45751992:CT:C	3	45751992	CT	0.4543	2430	0.5144 (0.09863)	1.994e-07	0.4786	671	0.1506 (0.1055)	0.1537	1.389e-07
14	Philtrum length	rs11707813:61181318:T:C	3	61181318	C	0.1621	2431	0.3952 (0.08586)	4.385e-06	0.1987	671	0.1816 (0.06706)	0.006933	1.031e-07
14	Philtrum length	rs11711938:61128726:C:T	3	61128726	T	0.2626	2431	0.3313 (0.07126)	3.512e-06	0.2777	671	0.1239 (0.05879)	0.03552	3.697e-07
14	Philtrum length	rs11716189:61129005:T:G	3	61129005	G	0.2619	2431	0.335 (0.07124)	2.714e-06	0.2784	671	0.1253 (0.05879)	0.03345	2.716e-07
14	Philtrum length	rs11917930	3	61166821	G	0.1628	2431	0.391 (0.08573)	5.336e-06	0.2164	671	0.1647 (0.06596)	0.01278	2.138e-07
14	Philtrum length	rs12629280:61173240:C:G	3	61173240	G	0.1628	2431	0.3911 (0.08584)	5.46e-06	0.2164	671	0.1647 (0.06596)	0.01278	2.187e-07
14	Philtrum length	rs13087102:61127936:A:G	3	61127936	G	0.2298	2431	0.3602 (0.0741)	1.241e-06	0.2511	671	0.1043 (0.06099)	0.08776	3.644e-07
14	Philtrum length	rs1403968:61172318:G:C	3	61172318	C	0.1541	2431	0.3739 (0.0873)	1.912e-05	0.1935	671	0.1886 (0.06751)	0.005371	3.79e-07
14	Philtrum length	rs185916654:61175638:C:A	3	61175638	A	0.1558	2431	0.3817 (0.08713)	1.235e-05	0.2105	671	0.1735 (0.06664)	0.009422	3.828e-07
14	Philtrum length	rs2218088:61172365:C:A	3	61172365	A	0.156	2431	0.3768 (0.08711)	1.586e-05	0.2105	671	0.1735 (0.06664)	0.009422	4.939e-07
14	Philtrum length	rs4688135:61154314:C:T	3	61154314	T	0.1965	2431	0.3299 (0.07973)	3.634e-05	0.2297	671	0.2009 (0.06371)	0.001684	3.111e-07
14	Philtrum length	rs4688333:61174436:A:G	3	61174436	G	0.1564	2431	0.3854 (0.08704)	9.933e-06	0.2105	671	0.1735 (0.06664)	0.009422	3.069e-07
14	Philtrum length	rs4688338:61174735:C:T	3	61174735	T	0.1562	2431	0.3782 (0.08709)	1.462e-05	0.2105	671	0.1735 (0.06664)	0.009422	4.545e-07
14	Philtrum length	rs77013050:61127795:A:T	3	61127795	T	0.2263	2431	0.3551 (0.07451)	1.989e-06	0.2496	671	0.1078 (0.06102)	0.07786	4.928e-07
14	Philtrum length	rs9812158:61130827:A:G	3	61130827	G	0.2621	2431	0.333 (0.07104)	2.924e-06	0.2917	671	0.118 (0.05818)	0.04298	3.757e-07
14	Philtrum length	rs9820155:61171279:T:C	3	61171279	C	0.156	2431	0.3768 (0.08711)	1.586e-05	0.2105	671	0.1735 (0.06664)	0.009422	4.939e-07
14	Philtrum length	rs9820332:61171395:T:A	3	61171395	A	0.156	2431	0.3768 (0.08711)	1.586e-05	0.2105	671	0.1735 (0.06664)	0.009422	4.939e-07
14	Philtrum length	rs9823902:61182025:T:C	3	61182025	C	0.164	2431	0.398 (0.08569)	3.599e-06	0.2164	671	0.1647 (0.06596)	0.01278	1.443e-07
14	Philtrum length	rs9841468:61182030:A:G	3	61182030	G	0.164	2431	0.398 (0.08569)	3.599e-06	0.2164	671	0.1647 (0.06596)	0.01278	1.443e-07
14	Philtrum length	rs9864918:61169339:C:T	3	61169339	T	0.163	2431	0.3892 (0.08569)	5.849e-06	0.2164	671	0.1647 (0.06596)	0.01278	2.343e-07
14	Philtrum length	rs9871638:61156052:T:A	3	61156052	A	0.1965	2431	0.3299 (0.07973)	3.634e-05	0.2297	671	0.2009 (0.06371)	0.001684	3.111e-07
14	Philtrum length	rs9875228:61171102:C:T	3	61171102	T	0.156	2431	0.3768 (0.08711)	1.586e-05	0.2105	671	0.1735 (0.06664)	0.009422	4.939e-07
14	Philtrum length	rs9875365:61171057:G:A	3	61171057	A	0.156	2431	0.3768 (0.08711)	1.586e-05	0.2105	671	0.1735 (0.06664)	0.009422	4.939e-07
14	Philtrum length	rs9875844:61171294:G:C	3	61171294	C	0.156	2431	0.3768 (0.08711)	1.586e-05	0.2105	671	0.1735 (0.06664)	0.009422	4.939e-07
14	Philtrum length	rs9877396:61127205:T:C	3	61127205	C	0.23	2431	0.3595 (0.07402)	1.27e-06	0.2504	671	0.1045 (0.06099)	0.08702	3.686e-07
14	Philtrum length	rs9877573:61127323:T:G	3	61127323	G	0.2302	2431	0.3574 (0.0741)	1.502e-06	0.2518	671	0.1024 (0.06072)	0.09222	4.605e-07
14	Philtrum length	rs9879191:61181845:G:A	3	61181845	A	0.164	2431	0.398 (0.08569)	3.599e-06	0.2164	671	0.1647 (0.06596)	0.01278	1.443e-07
15	Upper lip height	rs36026460:73673686:AT:A	17	73673686	A	0.3531	2429	0.279 (0.06184)	6.753e-06	0.3508	671	0.1583 (0.06678)	0.01803	3.68e-07
15	Upper lip height	rs8077331:73686150:A:G	17	73686150	A	0.3514	2429	0.2739 (0.0619)	1.012e-05	0.3242	671	0.1739 (0.0697)	0.01286	4.082e-07
15	Upper lip height	rs820217:73688294:G:A	17	73688294	A	0.3488	2429	0.2727 (0.06199)	1.136e-05	0.3191	671	0.1814 (0.06984)	0.009596	3.571e-07
15	Upper lip height	rs820218	17	73687495	A	0.3403	2429	0.2812 (0.06196)	5.938e-06	0.3168	671	0.1548 (0.06937)	0.02592	4.537e-07
15	Upper lip height	rs820225:73681326:C:T	17	73681326	T	0.3508	2429	0.2725 (0.06193)	1.132e-05	0.3227	671	0.172 (0.06974)	0.01393	4.898e-07
16	Lower lip height	rs4685943:5535277:C:T	3	5535277	T	0.009671	2413	1.491 (0.285)	1.834e-07	0.03028	671	0.2368 (0.1759)	0.1786	1.6e-07
