# Supplementary material for: Genome-Wide Association Study Reveals Multiple Loci Influencing Normal Human Facial Morphology
Source: PLoS Genet. 2016 Aug 25;12(8):e1006149. doi: 10.1371/journal.pgen.1006149 (PMC4999139; doi:10.1371/journal.pgen.1006149)
Supplement: S2 Table — (XLSX) [file pgen.1006149.s002.xlsx]

## Sheet: Pittsburgh Sample Results
S2 Table. Associations with p-values < 5 x 10-7 for all 20 traits from genome-wide analysis of the Pittsburgh sample.
Order	Trait	SNP	CHR	BP	Minor allele	MAF	N	Beta (se)	P
1	Cranial base width	rs72733365:103067329:G:A	9	103067329	A	0.01049	2368	3.099 (0.6122)	4.474e-07
1	Cranial base width	rs117137044:37660202:G:A	14	37660202	A	0.1066	2368	-1.058 (0.2028)	1.966e-07
1	Cranial base width	rs117308551:38019334:A:G	14	38019334	G	0.1097	2368	-1.028 (0.2008)	3.305e-07
1	Cranial base width	rs144877466:38038971:G:A	14	38038971	A	0.1062	2368	-1.078 (0.2048)	1.565e-07
1	Cranial base width	rs148289962:38031810:C:CAA	14	38031810	CAA	0.1093	2368	-1.056 (0.2014)	1.724e-07
1	Cranial base width	rs17106851:38037784:A:G	14	38037784	G	0.1058	2368	-1.104 (0.205)	7.906e-08
1	Cranial base width	rs17106852:38038468:A:G	14	38038468	G	0.1058	2368	-1.104 (0.205)	7.906e-08
1	Cranial base width	rs17179162:37995269:G:A	14	37995269	A	0.1058	2368	-1.087 (0.2042)	1.115e-07
1	Cranial base width	rs17768411:38035223:A:G	14	38035223	G	0.1086	2368	-1.026 (0.2019)	4.071e-07
1	Cranial base width	rs17768417:38037986:A:G	14	38037986	G	0.1062	2368	-1.061 (0.2044)	2.246e-07
1	Cranial base width	rs17768423:38040321:C:T	14	38040321	T	0.1051	2368	-1.073 (0.2055)	1.934e-07
1	Cranial base width	rs17768434	14	38041870	G	0.1051	2368	-1.073 (0.2055)	1.934e-07
1	Cranial base width	rs55995849:37783090:T:A	14	37783090	A	0.1066	2368	-1.083 (0.2047)	1.325e-07
1	Cranial base width	rs56077070:37911690:G:A	14	37911690	A	0.108	2368	-1.038 (0.2018)	2.923e-07
1	Cranial base width	rs56104307:38044265:T:C	14	38044265	C	0.1053	2368	-1.103 (0.2054)	8.677e-08
1	Cranial base width	rs56374777:38043781:A:G	14	38043781	G	0.1053	2368	-1.103 (0.2054)	8.677e-08
1	Cranial base width	rs5807955:38016179:G:GA	14	38016179	GA	0.1099	2368	-1.021 (0.2003)	3.697e-07
1	Cranial base width	rs719022:38042721:T:G	14	38042721	G	0.1051	2368	-1.073 (0.2055)	1.934e-07
1	Cranial base width	rs75073310:38017264:T:G	14	38017264	G	0.1099	2368	-1.021 (0.2003)	3.697e-07
1	Cranial base width	rs75155621:38010473:C:A	14	38010473	A	0.1097	2368	-1.027 (0.2004)	3.194e-07
1	Cranial base width	rs75606703:38030810:T:C	14	38030810	C	0.1086	2368	-1.026 (0.2019)	4.071e-07
1	Cranial base width	rs76078220:38038780:A:G	14	38038780	G	0.1058	2368	-1.104 (0.205)	7.906e-08
1	Cranial base width	rs77246626:38033586:G:C	14	38033586	C	0.1086	2368	-1.026 (0.2019)	4.071e-07
1	Cranial base width	rs78404685:37996574:T:C	14	37996574	C	0.106	2368	-1.081 (0.2041)	1.303e-07
1	Cranial base width	rs78577594:38045111:A:G	14	38045111	G	0.1084	2368	-1.045 (0.2019)	2.452e-07
1	Cranial base width	rs79146338:38043443:G:A	14	38043443	A	0.1072	2368	-1.097 (0.2042)	8.454e-08
1	Cranial base width	rs79272428:38037909:A:G	14	38037909	G	0.1058	2368	-1.104 (0.205)	7.906e-08
1	Cranial base width	rs79371705:38032238:G:A	14	38032238	A	0.1086	2368	-1.026 (0.2019)	4.071e-07
1	Cranial base width	rs79620078:37993604:G:A	14	37993604	A	0.106	2368	-1.081 (0.2041)	1.303e-07
1	Cranial base width	rs991786:38016099:C:T	14	38016099	T	0.1099	2368	-1.021 (0.2003)	3.697e-07
1	Cranial base width	20:38944265:CAATGAATGAATG:CAATGAATGAATGAATG	20	38944265	CAATGAATGAATGAATG	0.0928	2368	-1.241 (0.2171)	1.221e-08
1	Cranial base width	rs11086779:38932353:G:A	20	38932353	A	0.09856	2368	-1.155 (0.2077)	2.951e-08
1	Cranial base width	rs111349652:39010348:T:C	20	39010348	C	0.08745	2368	-1.198 (0.2214)	6.876e-08
1	Cranial base width	rs11474178:38988237:T:TTGC	20	38988237	TTGC	0.08765	2368	-1.189 (0.2206)	7.682e-08
1	Cranial base width	rs11482809:39000199:A:AT	20	39000199	AT	0.08807	2368	-1.203 (0.2202)	5.212e-08
1	Cranial base width	rs11484165:39009629:C:CT	20	39009629	CT	0.08745	2368	-1.198 (0.2214)	6.876e-08
1	Cranial base width	rs13036753:38932640:C:A	20	38932640	A	0.08807	2368	-1.237 (0.2201)	2.154e-08
1	Cranial base width	rs13036892:38917695:T:G	20	38917695	G	0.09712	2368	-1.179 (0.2085)	1.727e-08
1	Cranial base width	rs13038501:38994711:C:T	20	38994711	T	0.08807	2368	-1.203 (0.2202)	5.212e-08
1	Cranial base width	rs13039101:38966949:G:A	20	38966949	A	0.08786	2368	-1.169 (0.2205)	1.257e-07
1	Cranial base width	rs13040242:38990459:T:G	20	38990459	G	0.08807	2368	-1.203 (0.2202)	5.212e-08
1	Cranial base width	rs13040450:38915325:A:T	20	38915325	T	0.08827	2368	-1.21 (0.2199)	4.214e-08
1	Cranial base width	rs13042092:38947208:A:T	20	38947208	T	0.08807	2368	-1.237 (0.2201)	2.154e-08
1	Cranial base width	rs13043108:38935413:C:G	20	38935413	G	0.08765	2368	-1.243 (0.2205)	1.915e-08
1	Cranial base width	rs13045218:38966030:A:G	20	38966030	G	0.08621	2368	-1.136 (0.2221)	3.432e-07
1	Cranial base width	rs1535208:38989963:G:A	20	38989963	A	0.08807	2368	-1.203 (0.2202)	5.212e-08
1	Cranial base width	rs1535209:38991508:G:T	20	38991508	T	0.08807	2368	-1.203 (0.2202)	5.212e-08
1	Cranial base width	rs1535210:38991622:T:C	20	38991622	C	0.08807	2368	-1.203 (0.2202)	5.212e-08
1	Cranial base width	rs1543386:39000432:T:C	20	39000432	C	0.08971	2368	-1.148 (0.219)	1.721e-07
1	Cranial base width	rs16985167:39005692:C:T	20	39005692	T	0.08745	2368	-1.198 (0.2214)	6.876e-08
1	Cranial base width	rs16985170:39011018:C:T	20	39011018	T	0.08745	2368	-1.198 (0.2214)	6.876e-08
1	Cranial base width	rs16985173:39011041:T:C	20	39011041	C	0.08745	2368	-1.198 (0.2214)	6.876e-08
1	Cranial base width	rs17236831:38918927:A:G	20	38918927	G	0.08827	2368	-1.21 (0.2199)	4.214e-08
1	Cranial base width	rs1969696:38989872:T:C	20	38989872	C	0.08807	2368	-1.203 (0.2202)	5.212e-08
1	Cranial base width	rs2224282:38989027:C:G	20	38989027	G	0.08868	2368	-1.174 (0.2197)	9.966e-08
1	Cranial base width	rs34115829:38909572:C:G	20	38909572	G	0.08663	2368	-1.177 (0.2216)	1.183e-07
1	Cranial base width	rs34167629:38991018:T:G	20	38991018	G	0.08807	2368	-1.203 (0.2202)	5.212e-08
1	Cranial base width	rs34183955:38963223:T:C	20	38963223	C	0.08765	2368	-1.21 (0.2206)	4.521e-08
1	Cranial base width	rs34203164:38956548:C:T	20	38956548	T	0.0856	2368	-1.184 (0.2226)	1.136e-07
1	Cranial base width	rs34277416:38985370:G:T	20	38985370	T	0.08807	2368	-1.203 (0.2202)	5.212e-08
1	Cranial base width	rs34411189:38993336:A:C	20	38993336	C	0.08807	2368	-1.203 (0.2202)	5.212e-08
1	Cranial base width	rs34476797:38980889:T:TA	20	38980889	TA	0.09856	2368	-1.106 (0.2078)	1.131e-07
1	Cranial base width	rs34570172:38943969:T:C	20	38943969	C	0.08765	2368	-1.243 (0.2205)	1.915e-08
1	Cranial base width	rs34583951:38961391:C:T	20	38961391	T	0.08354	2368	-1.216 (0.225)	7.204e-08
1	Cranial base width	rs34718564:38963119:C:A	20	38963119	A	0.08765	2368	-1.21 (0.2206)	4.521e-08
1	Cranial base width	rs34753669:38926401:C:CA	20	38926401	CA	0.08848	2368	-1.222 (0.2197)	2.977e-08
1	Cranial base width	rs34769627:38981037:A:G	20	38981037	G	0.09959	2368	-1.103 (0.206)	9.463e-08
1	Cranial base width	rs34793891:38980023:A:AG	20	38980023	AG	0.09815	2368	-1.102 (0.2081)	1.296e-07
1	Cranial base width	rs34867100:38934446:G:A	20	38934446	A	0.08765	2368	-1.243 (0.2205)	1.915e-08
1	Cranial base width	rs34869589:38944428:A:G	20	38944428	G	0.08807	2368	-1.237 (0.2201)	2.154e-08
1	Cranial base width	rs34921347:38934498:C:T	20	38934498	T	0.08765	2368	-1.243 (0.2205)	1.915e-08
1	Cranial base width	rs34922258:38963361:GT:G	20	38963361	G	0.08765	2368	-1.21 (0.2206)	4.521e-08
1	Cranial base width	rs34971130:38940688:C:G	20	38940688	G	0.08807	2368	-1.237 (0.2201)	2.154e-08
1	Cranial base width	rs35051904:39018155:T:G	20	39018155	G	0.08621	2368	-1.151 (0.223)	2.671e-07
1	Cranial base width	rs35057624:38997827:G:C	20	38997827	C	0.08807	2368	-1.203 (0.2202)	5.212e-08
1	Cranial base width	rs35345275:38985297:T:C	20	38985297	C	0.09156	2368	-1.155 (0.2163)	1.035e-07
1	Cranial base width	rs35395491:38957752:G:A	20	38957752	A	0.08601	2368	-1.178 (0.2222)	1.269e-07
1	Cranial base width	rs35419242:38936096:G:A	20	38936096	A	0.08807	2368	-1.237 (0.2201)	2.154e-08
1	Cranial base width	rs35668488:38993356:A:G	20	38993356	G	0.08807	2368	-1.203 (0.2202)	5.212e-08
1	Cranial base width	rs35975195:38996450:G:T	20	38996450	T	0.08807	2368	-1.203 (0.2202)	5.212e-08
1	Cranial base width	rs376555131:38953182:AT:A	20	38953182	A	0.0893	2368	-1.116 (0.2183)	3.424e-07
1	Cranial base width	rs55988718:38981320:GTAGTATA:G	20	38981320	G	0.09856	2368	-1.106 (0.2078)	1.131e-07
1	Cranial base width	rs57672811:38998901:GA:G	20	38998901	G	0.08807	2368	-1.203 (0.2202)	5.212e-08
1	Cranial base width	rs58309744:38942981:CAT:C	20	38942981	C	0.08765	2368	-1.243 (0.2205)	1.915e-08
1	Cranial base width	rs5841378:38987407:TACAC:T	20	38987407	T	0.1175	2368	-1.029 (0.1943)	1.298e-07
1	Cranial base width	rs58764687:38921355:T:C	20	38921355	C	0.08827	2368	-1.21 (0.2199)	4.214e-08
1	Cranial base width	rs6016318:38961778:C:T	20	38961778	T	0.08765	2368	-1.21 (0.2206)	4.521e-08
1	Cranial base width	rs6016320:38965461:G:A	20	38965461	A	0.08765	2368	-1.21 (0.2206)	4.521e-08
1	Cranial base width	rs6016325:38980005:A:G	20	38980005	G	0.09815	2368	-1.102 (0.2081)	1.296e-07
1	Cranial base width	rs6016326:38980055:A:G	20	38980055	G	0.09815	2368	-1.102 (0.2081)	1.296e-07
1	Cranial base width	rs6016329	20	38985005	A	0.08951	2368	-1.199 (0.2189)	4.793e-08
1	Cranial base width	rs6016331:38988839:G:A	20	38988839	A	0.09856	2368	-1.147 (0.2077)	3.722e-08
1	Cranial base width	rs6016332:38988846:A:T	20	38988846	T	0.08807	2368	-1.203 (0.2202)	5.212e-08
1	Cranial base width	rs6016334:38994194:T:C	20	38994194	C	0.08807	2368	-1.203 (0.2202)	5.212e-08
1	Cranial base width	rs6016335	20	38995966	T	0.08971	2368	-1.148 (0.219)	1.721e-07
1	Cranial base width	rs6016336:38996814:G:T	20	38996814	T	0.09897	2368	-1.128 (0.2065)	5.175e-08
1	Cranial base width	rs6016337:38998491:T:C	20	38998491	C	0.08807	2368	-1.203 (0.2202)	5.212e-08
1	Cranial base width	rs6016339:39004240:A:G	20	39004240	G	0.08745	2368	-1.198 (0.2214)	6.876e-08
1	Cranial base width	rs6029029:38950260:C:A	20	38950260	A	0.09753	2368	-1.144 (0.2085)	4.479e-08
1	Cranial base width	rs6029030:38951541:A:G	20	38951541	G	0.09794	2368	-1.139 (0.2082)	4.96e-08
1	Cranial base width	rs6029032:38955745:G:T	20	38955745	T	0.08724	2368	-1.217 (0.2209)	4.034e-08
1	Cranial base width	rs6029034:38957397:C:T	20	38957397	T	0.08807	2368	-1.203 (0.2202)	5.174e-08
1	Cranial base width	rs6029036:38960505:A:G	20	38960505	G	0.09794	2368	-1.139 (0.2082)	4.96e-08
1	Cranial base width	rs6029045:38968064:G:T	20	38968064	T	0.08786	2368	-1.169 (0.2205)	1.257e-07
1	Cranial base width	rs6029055:38979678:A:G	20	38979678	G	0.09815	2368	-1.102 (0.2081)	1.296e-07
1	Cranial base width	rs6029056	20	38979736	T	0.09815	2368	-1.102 (0.2081)	1.296e-07
1	Cranial base width	rs6029058:38980414:A:G	20	38980414	G	0.09835	2368	-1.101 (0.208)	1.307e-07
1	Cranial base width	rs6029059:38980564:T:C	20	38980564	C	0.09856	2368	-1.106 (0.2078)	1.131e-07
1	Cranial base width	rs6029061:38988773:A:G	20	38988773	G	0.08807	2368	-1.203 (0.2202)	5.212e-08
1	Cranial base width	rs6029063:38990371:G:T	20	38990371	T	0.08807	2368	-1.203 (0.2202)	5.212e-08
1	Cranial base width	rs6029064:38990372:T:C	20	38990372	C	0.08807	2368	-1.203 (0.2202)	5.212e-08
1	Cranial base width	rs6029066:38991923:T:A	20	38991923	A	0.08807	2368	-1.203 (0.2202)	5.212e-08
1	Cranial base width	rs6029067:38992147:T:C	20	38992147	C	0.08807	2368	-1.203 (0.2202)	5.212e-08
1	Cranial base width	rs6029068:38993198:C:T	20	38993198	T	0.08971	2368	-1.148 (0.219)	1.721e-07
1	Cranial base width	rs6029070:38997066:T:A	20	38997066	A	0.09897	2368	-1.128 (0.2065)	5.175e-08
1	Cranial base width	rs6029071:38997096:C:T	20	38997096	T	0.08807	2368	-1.203 (0.2202)	5.212e-08
1	Cranial base width	rs6029073:38998610:C:T	20	38998610	T	0.08807	2368	-1.203 (0.2202)	5.212e-08
1	Cranial base width	rs6029074:38999927:C:G	20	38999927	G	0.08827	2368	-1.176 (0.22)	1.001e-07
1	Cranial base width	rs6029075:39000369:A:G	20	39000369	G	0.08807	2368	-1.203 (0.2202)	5.212e-08
1	Cranial base width	rs6029077:39001823:G:T	20	39001823	T	0.09897	2368	-1.128 (0.2065)	5.175e-08
1	Cranial base width	rs6029078:39002000:A:T	20	39002000	T	0.08807	2368	-1.203 (0.2202)	5.212e-08
1	Cranial base width	rs6029079:39003884:A:G	20	39003884	G	0.08765	2368	-1.187 (0.2206)	8.153e-08
1	Cranial base width	rs6029082:39004516:C:T	20	39004516	T	0.08745	2368	-1.198 (0.2214)	6.876e-08
1	Cranial base width	rs6029083:39004695:T:C	20	39004695	C	0.08745	2368	-1.198 (0.2214)	6.876e-08
1	Cranial base width	rs6029086:39009306:T:C	20	39009306	C	0.08745	2368	-1.198 (0.2214)	6.876e-08
1	Cranial base width	rs6029096:39017892:T:C	20	39017892	C	0.08621	2368	-1.151 (0.223)	2.671e-07
1	Cranial base width	rs6029097:39018835:C:T	20	39018835	T	0.08951	2368	-1.128 (0.2189)	2.814e-07
1	Cranial base width	rs6129564:38904203:G:A	20	38904203	A	0.1163	2368	-1.21 (0.1927)	4.068e-10
1	Cranial base width	rs6513665:38995247:T:C	20	38995247	C	0.08807	2368	-1.203 (0.2202)	5.212e-08
1	Cranial base width	rs66607762:38963192:C:G	20	38963192	G	0.08765	2368	-1.21 (0.2206)	4.521e-08
1	Cranial base width	rs67566584:38909950:G:A	20	38909950	A	0.08663	2368	-1.177 (0.2216)	1.183e-07
1	Cranial base width	rs7261395:38942006:C:A	20	38942006	A	0.08765	2368	-1.243 (0.2205)	1.915e-08
1	Cranial base width	rs7263682	20	38945248	C	0.08807	2368	-1.237 (0.2201)	2.154e-08
1	Cranial base width	rs7263887:39004329:A:C	20	39004329	C	0.08745	2368	-1.198 (0.2214)	6.876e-08
1	Cranial base width	rs7268865:38905602:T:A	20	38905602	A	0.08827	2368	-1.21 (0.2199)	4.214e-08
1	Cranial base width	rs7269699:38982621:A:T	20	38982621	T	0.09835	2368	-1.129 (0.2079)	6.158e-08
1	Cranial base width	rs7272459:39018294:T:C	20	39018294	C	0.08621	2368	-1.151 (0.223)	2.671e-07
1	Cranial base width	rs7273715:39007295:A:C	20	39007295	C	0.08745	2368	-1.198 (0.2214)	6.876e-08
1	Cranial base width	rs728331:38987586:G:A	20	38987586	A	0.08807	2368	-1.203 (0.2202)	5.212e-08
1	Cranial base width	rs73302510:38949065:C:T	20	38949065	T	0.08786	2368	-1.225 (0.2203)	2.989e-08
1	Cranial base width	rs8118346:38932028:G:A	20	38932028	A	0.08807	2368	-1.237 (0.2201)	2.154e-08
1	Cranial base width	rs8119323:39010565:T:G	20	39010565	G	0.08745	2368	-1.198 (0.2214)	6.876e-08
1	Cranial base width	rs8119759:39005382:T:G	20	39005382	G	0.08745	2368	-1.198 (0.2214)	6.876e-08
1	Cranial base width	rs8123842	20	38950579	T	0.09753	2368	-1.144 (0.2085)	4.479e-08
1	Cranial base width	rs8124353:39010955:C:T	20	39010955	T	0.08745	2368	-1.198 (0.2214)	6.876e-08
1	Cranial base width	rs9679869:39010370:A:G	20	39010370	G	0.09835	2368	-1.123 (0.2074)	6.797e-08
1	Cranial base width	rs980355:38992588:A:G	20	38992588	G	0.08807	2368	-1.203 (0.2202)	5.212e-08
1	Cranial base width	rs980356:38992538:G:A	20	38992538	A	0.08807	2368	-1.203 (0.2202)	5.212e-08
2	Upper facial depth	rs17228178	15	31469928	T	0.2846	2368	1.139 (0.2241)	3.962e-07
2	Upper facial depth	rs7172386:31467352:G:A	15	31467352	A	0.287	2368	1.135 (0.2233)	4.037e-07
2	Upper facial depth	rs113104789:30048165:C:T	17	30048165	T	0.008025	2368	-5.555 (1.095)	4.179e-07
3	Middle facial depth	rs17228178	15	31469928	T	0.2846	2368	1.215 (0.23)	1.399e-07
3	Middle facial depth	rs9920109:31469323:G:C	15	31469323	C	0.285	2368	1.17 (0.2294)	3.688e-07
4	Lower facial depth	rs376116888:142822074:G:A	1	142822074	A	0.08457	2316	2.481 (0.4891)	4.24e-07
4	Lower facial depth	rs13198522:66130564:A:C	6	66130564	C	0.0323	2316	-3.833 (0.7504)	3.512e-07
4	Lower facial depth	rs34841248:66117351:G:T	6	66117351	T	0.03148	2316	-3.927 (0.7623)	2.815e-07
5	Morphological facial height	rs117309499:14522336:G:A	11	14522336	A	0.01605	2374	2.436 (0.4602)	1.314e-07
5	Morphological facial height	rs141293947:14467401:C:A	11	14467401	A	0.0179	2374	2.44 (0.4295)	1.495e-08
5	Morphological facial height	rs142757634:14429354:A:T	11	14429354	T	0.0179	2374	2.44 (0.4295)	1.495e-08
5	Morphological facial height	rs144399297:14404374:G:A	11	14404374	A	0.01255	2374	2.67 (0.5178)	2.734e-07
5	Morphological facial height	rs146569223:14523495:A:T	11	14523495	T	0.01687	2374	2.445 (0.4426)	3.66e-08
5	Morphological facial height	rs149659436:14409463:T:G	11	14409463	G	0.01255	2374	2.67 (0.5178)	2.734e-07
5	Morphological facial height	rs79731173:85002220:G:A	16	85002220	A	0.01132	2374	2.787 (0.541)	2.793e-07
5	Morphological facial height	rs34534866:12837316:CA:C	19	12837316	C	0.0893	2374	-1.049 (0.195)	8.112e-08
6	Upper facial height	rs150512724:153569204:G:A	5	153569204	A	0.0142	2429	-2.091 (0.3902)	9.204e-08
7	Intercanthal width	rs117296884:47877587:C:A	7	47877587	A	0.03128	2426	-1.112 (0.2142)	2.235e-07
7	Intercanthal width	chrX:72208597:D	X	72208597	A	0.2506	2426	0.3928 (0.07415)	1.281e-07
7	Intercanthal width	chrX:72294621:I	X	72294621	C	0.2494	2426	0.4004 (0.07414)	7.286e-08
7	Intercanthal width	rs11093379	X	72201796	T	0.2506	2426	0.3902 (0.0741)	1.514e-07
7	Intercanthal width	rs11093404	X	72289467	A	0.2427	2426	0.4272 (0.0749)	1.313e-08
7	Intercanthal width	rs148073817	X	72284955	T	0.2425	2426	0.4252 (0.0749)	1.542e-08
7	Intercanthal width	rs149495681	X	72198940	A	0.2463	2426	0.3911 (0.07468)	1.774e-07
7	Intercanthal width	rs149520138	X	72180633	G	0.245	2426	0.3955 (0.07474)	1.323e-07
7	Intercanthal width	rs28525525	X	72287750	A	0.2511	2426	0.4073 (0.07394)	4.01e-08
7	Intercanthal width	rs28637345	X	72207970	T	0.2509	2426	0.392 (0.07409)	1.329e-07
7	Intercanthal width	rs35341629	X	72213819	C	0.2509	2426	0.392 (0.07409)	1.329e-07
7	Intercanthal width	rs4269698	X	72211671	G	0.2509	2426	0.392 (0.07409)	1.329e-07
7	Intercanthal width	rs4281255	X	72209373	G	0.2509	2426	0.392 (0.07409)	1.329e-07
7	Intercanthal width	rs4303006	X	72211698	G	0.2509	2426	0.392 (0.07409)	1.329e-07
7	Intercanthal width	rs4348647	X	72210060	A	0.2509	2426	0.392 (0.07409)	1.329e-07
7	Intercanthal width	rs4466574	X	72306949	G	0.2402	2426	0.4174 (0.07499)	2.888e-08
7	Intercanthal width	rs4560955	X	72212082	A	0.2509	2426	0.392 (0.07409)	1.329e-07
7	Intercanthal width	rs4582712	X	72288607	C	0.2425	2426	0.4252 (0.0749)	1.542e-08
7	Intercanthal width	rs4606229	X	72290288	T	0.2425	2426	0.4252 (0.0749)	1.542e-08
7	Intercanthal width	rs4892374	X	72225593	C	0.2552	2426	0.3865 (0.07383)	1.795e-07
7	Intercanthal width	rs4892481	X	72200592	C	0.2509	2426	0.392 (0.07409)	1.329e-07
7	Intercanthal width	rs57556665	X	72208598	A	0.2506	2426	0.3928 (0.07415)	1.281e-07
7	Intercanthal width	rs5937309	X	72286111	G	0.2425	2426	0.4252 (0.0749)	1.542e-08
7	Intercanthal width	rs5981261	X	72216031	C	0.2514	2426	0.3768 (0.07396)	3.756e-07
7	Intercanthal width	rs5981577	X	72203425	T	0.2504	2426	0.3901 (0.07415)	1.556e-07
7	Intercanthal width	rs5981578	X	72203435	C	0.2504	2426	0.3901 (0.07415)	1.556e-07
7	Intercanthal width	rs5981579	X	72203478	G	0.2501	2426	0.3939 (0.07428)	1.245e-07
7	Intercanthal width	rs5981707	X	72289094	A	0.2433	2426	0.4206 (0.07485)	2.143e-08
7	Intercanthal width	rs5981806	X	72320473	T	0.241	2426	0.4139 (0.07482)	3.519e-08
7	Intercanthal width	rs6647430	X	72205662	C	0.2476	2426	0.397 (0.07459)	1.124e-07
8	Outercanthal width	rs3828785:32628907:G:A	6	32628907	A	0.03169	2388	-1.449 (0.277)	1.826e-07
8	Outercanthal width	rs3839470:69868327:C:CAA	6	69868327	C	0.01173	2388	2.384 (0.4346)	4.578e-08
8	Outercanthal width	rs78754071:39270821:G:C	8	39270821	C	0.04053	2388	1.301 (0.2397)	6.373e-08
8	Outercanthal width	rs117440107:34287538:G:A	10	34287538	A	0.01955	2388	1.715 (0.3365)	3.72e-07
8	Outercanthal width	rs10459261:65387625:C:G	12	65387625	G	0.07449	2388	-0.9447 (0.1837)	2.936e-07
8	Outercanthal width	rs10878221:65390139:C:G	12	65390139	G	0.07387	2388	-0.9372 (0.185)	4.353e-07
8	Outercanthal width	rs11175617	12	65391720	T	0.07284	2388	-0.9396 (0.186)	4.718e-07
8	Outercanthal width	rs11175621:65399009:G:T	12	65399009	T	0.07284	2388	-0.9567 (0.1858)	2.82e-07
8	Outercanthal width	rs11175622:65400281:C:T	12	65400281	T	0.07407	2388	-0.9356 (0.1845)	4.275e-07
8	Outercanthal width	rs11175623	12	65400404	G	0.07346	2388	-0.9441 (0.1851)	3.675e-07
8	Outercanthal width	rs11175626:65404547:G:A	12	65404547	A	0.07407	2388	-0.9356 (0.1845)	4.275e-07
8	Outercanthal width	rs11175627:65405112:T:C	12	65405112	C	0.07407	2388	-0.9356 (0.1845)	4.275e-07
8	Outercanthal width	rs12227231:65402926:C:T	12	65402926	T	0.07284	2388	-0.9567 (0.1858)	2.82e-07
8	Outercanthal width	rs12829214:65401561:C:T	12	65401561	T	0.07284	2388	-0.9567 (0.1858)	2.82e-07
8	Outercanthal width	rs141639608:65399658:G:GTCTGCATTC	12	65399658	GTCTGCATTC	0.07346	2388	-0.9441 (0.1851)	3.675e-07
8	Outercanthal width	rs1445438:65387173:A:T	12	65387173	T	0.0749	2388	-0.9363 (0.1839)	3.836e-07
8	Outercanthal width	rs7136577:65406542:T:G	12	65406542	G	0.07346	2388	-0.9441 (0.1851)	3.675e-07
8	Outercanthal width	rs7300866:65397962:A:C	12	65397962	C	0.07469	2388	-0.9393 (0.1841)	3.627e-07
8	Outercanthal width	rs7958119:65393860:T:C	12	65393860	C	0.07469	2388	-0.9393 (0.1841)	3.627e-07
8	Outercanthal width	rs7975917:65387905:G:T	12	65387905	T	0.0749	2388	-0.9363 (0.1839)	3.836e-07
9	Palpebral fissure width	rs60260736:54778644:G:A	17	54778644	A	0.01728	2385	1.959 (0.3841)	3.667e-07
10	Nasal width	rs112304141:147514421:T:G	7	147514421	G	0.05864	2429	0.6502 (0.1285)	4.511e-07
10	Nasal width	rs113504155:147514843:A:G	7	147514843	G	0.05782	2429	0.6548 (0.1293)	4.375e-07
10	Nasal width	rs143255283:147431844:T:C	7	147431844	C	0.05453	2429	0.6776 (0.1323)	3.242e-07
10	Nasal width	rs76738077:147514584:C:T	7	147514584	T	0.05844	2429	0.6488 (0.1287)	4.963e-07
10	Nasal width	rs4008356:6182755:T:C	9	6182755	T	0.07572	2429	-0.6014 (0.1145)	1.641e-07
10	Nasal width	rs78436571:6176534:T:C	9	6176534	C	0.06584	2429	-0.6564 (0.1218)	7.696e-08
10	Nasal width	rs150161667:28650915:AAAACAAAC:A	10	28650915	A	0.27	2429	-0.3743 (0.06919)	6.931e-08
10	Nasal width	rs796156	10	31979399	C	0.4702	2429	-0.3087 (0.05992)	2.778e-07
10	Nasal width	20:21627265:C:CA	20	21627265	CA	0.214	2429	0.3742 (0.07298)	3.181e-07
10	Nasal width	rs143244089:21736280:GAA:G	20	21736280	GAA	0.1305	2429	-0.4586 (0.08909)	2.843e-07
10	Nasal width	rs2424387:21623171:G:A	20	21623171	A	0.2346	2429	0.3743 (0.07086)	1.393e-07
10	Nasal width	rs2424389:21623657:C:T	20	21623657	T	0.2346	2429	0.3743 (0.07086)	1.393e-07
10	Nasal width	rs2424390:21626627:T:A	20	21626627	A	0.2348	2429	0.3805 (0.07044)	7.26e-08
10	Nasal width	rs2424391:21628586:C:T	20	21628586	T	0.2348	2429	0.3805 (0.07044)	7.26e-08
10	Nasal width	rs2424392:21628942:T:C	20	21628942	C	0.2352	2429	0.3768 (0.07036)	9.332e-08
10	Nasal width	rs2424395:21630192:G:A	20	21630192	A	0.235	2429	0.3743 (0.07037)	1.138e-07
10	Nasal width	rs2424397:21631237:G:A	20	21631237	A	0.235	2429	0.3743 (0.07037)	1.138e-07
10	Nasal width	rs2424399:21632545:A:C	20	21632545	C	0.2346	2429	0.377 (0.07044)	9.527e-08
10	Nasal width	rs34086200:21627343:A:AT	20	21627343	AT	0.2348	2429	0.3805 (0.07044)	7.26e-08
10	Nasal width	rs369912741:21621614:ATATC:A	20	21621614	A	0.2346	2429	0.3743 (0.07086)	1.393e-07
10	Nasal width	rs3761292:21679930:C:T	20	21679930	T	0.1597	2429	0.4377 (0.08266)	1.295e-07
10	Nasal width	rs56988119:21628246:TAAAAAG:T	20	21628246	T	0.2348	2429	0.3805 (0.07044)	7.26e-08
10	Nasal width	rs6047532:21620298:T:C	20	21620298	C	0.2346	2429	0.3743 (0.07086)	1.393e-07
10	Nasal width	rs6047534:21622297:G:C	20	21622297	C	0.2346	2429	0.3743 (0.07086)	1.393e-07
10	Nasal width	rs6047565	20	21657602	C	0.236	2429	0.3711 (0.07044)	1.495e-07
10	Nasal width	rs6047572:21663287:A:G	20	21663287	G	0.2356	2429	0.3562 (0.07063)	4.921e-07
10	Nasal width	rs6082473:21601544:A:G	20	21601544	A	0.2247	2429	0.3638 (0.072)	4.666e-07
10	Nasal width	rs6082475:21619273:C:T	20	21619273	C	0.2346	2429	0.3743 (0.07086)	1.393e-07
10	Nasal width	rs66722639:21607578:C:T	20	21607578	C	0.223	2429	0.3643 (0.07213)	4.741e-07
11	Nasal protrusion	rs16947696:78518682:G:C	16	78518682	C	0.01934	2432	-0.9796 (0.1913)	3.285e-07
11	Nasal protrusion	rs62036360:78514168:T:C	16	78514168	C	0.03025	2432	-0.7842 (0.1534)	3.459e-07
11	Nasal protrusion	rs79787634:35445929:C:T	18	35445929	T	0.01276	2432	1.152 (0.2255)	3.493e-07
12	Nasal ala length	1:17678704:T:G	1	17678704	G	0.006584	2426	2.978 (0.573)	2.204e-07
12	Nasal ala length	rs11368799:134186864:C:CT	2	134186864	CT	0.2825	2426	-0.5189 (0.1025)	4.414e-07
12	Nasal ala length	rs11883588	2	134188405	C	0.2916	2426	-0.5137 (0.1017)	4.768e-07
12	Nasal ala length	rs3834899:5756021:T:TA	10	5756021	TA	0.01461	2426	2.065 (0.3933)	1.649e-07
12	Nasal ala length	rs112539509:21350018:G:A	14	21350018	A	0.09362	2426	0.8022 (0.1583)	4.345e-07
12	Nasal ala length	rs11845683:21348410:A:T	14	21348410	T	0.09321	2426	0.8085 (0.1585)	3.669e-07
12	Nasal ala length	rs11849372	14	21361384	C	0.06749	2426	1.036 (0.1851)	2.451e-08
12	Nasal ala length	rs145837285:21355307:C:CTATA	14	21355307	CTATA	0.0749	2426	1.038 (0.177)	5.124e-09
12	Nasal ala length	rs28525131	14	21358155	G	0.07305	2426	1.009 (0.1795)	2.12e-08
12	Nasal ala length	rs375683811:21350184:A:G	14	21350184	G	0.09383	2426	0.8034 (0.1582)	4.088e-07
12	Nasal ala length	rs376158396:21367144:GA:TA	14	21367144	TA	0.06687	2426	1.062 (0.1857)	1.198e-08
12	Nasal ala length	rs6571504:21348673:C:G	14	21348673	C	0.09239	2426	0.8167 (0.1586)	2.821e-07
12	Nasal ala length	rs6571511:21355140:T:G	14	21355140	T	0.07757	2426	1.032 (0.1746)	3.834e-09
12	Nasal ala length	rs7161275:21352736:G:A	14	21352736	G	0.09588	2426	0.8636 (0.1574)	4.549e-08
12	Nasal ala length	rs76185655:21354681:G:A	14	21354681	A	0.09321	2426	0.8702 (0.1594)	5.298e-08
12	Nasal ala length	rs8007643:21365801:C:T	14	21365801	T	0.06667	2426	1.064 (0.1859)	1.186e-08
12	Nasal ala length	rs80153059:21352492:T:C	14	21352492	C	0.093	2426	0.8696 (0.1591)	5.074e-08
13	Nasal height	rs150512724:153569204:G:A	5	153569204	A	0.0142	2432	-2.133 (0.4172)	3.428e-07
13	Nasal height	rs62096916:58444130:G:A	18	58444130	A	0.09877	2432	0.8425 (0.1664)	4.471e-07
14	Nasal bridge length	rs6853279:48796497:T:G	4	48796497	G	0.007819	2432	-2.726 (0.5345)	3.665e-07
14	Nasal bridge length	rs150512724:153569204:G:A	5	153569204	A	0.0142	2432	-2.023 (0.4003)	4.675e-07
14	Nasal bridge length	rs10267804	7	13008198	G	0.08539	2432	0.8724 (0.1692)	2.742e-07
14	Nasal bridge length	rs28698825:13016635:C:G	7	13016635	G	0.0856	2432	0.8751 (0.1687)	2.293e-07
14	Nasal bridge length	rs73056163:13009022:C:T	7	13009022	T	0.08169	2432	0.9211 (0.1728)	1.077e-07
14	Nasal bridge length	rs73056175:13013980:T:G	7	13013980	G	0.08189	2432	0.9298 (0.1727)	7.971e-08
14	Nasal bridge length	rs73056185:13030574:A:G	7	13030574	G	0.08539	2432	0.8707 (0.1693)	2.914e-07
14	Nasal bridge length	rs57980623:1698557:CTTTTTTTTTT:C	9	1698557	CTTTTTTTTTT	0.4576	2432	0.4916 (0.09452)	2.147e-07
14	Nasal bridge length	rs8077041:70886426:A:C	17	70886426	C	0.01996	2432	1.726 (0.3384)	3.642e-07
15	Labial fisure width	rs181658360:18087822:G:T	1	18087822	T	0.008642	2430	2.755 (0.5363)	3.029e-07
15	Labial fisure width	rs71288019:45751992:CT:C	3	45751992	CT	0.4543	2430	0.5144 (0.09863)	1.994e-07
16	Philtrum length	rs114802297:233212032:A:C	2	233212032	C	0.008025	2431	-1.931 (0.3529)	4.883e-08
16	Philtrum length	rs114802623:67747480:T:C	2	67747480	C	0.0249	2431	-1.053 (0.2032)	2.353e-07
16	Philtrum length	6:95239389:AAC:A	6	95239389	A	0.007202	2431	1.944 (0.3722)	1.907e-07
16	Philtrum length	rs4382470:75124075:T:C	8	75124075	T	0.1728	2431	-0.4185 (0.08227)	3.909e-07
16	Philtrum length	rs4455819:75122801:C:A	8	75122801	C	0.1679	2431	-0.4239 (0.08304)	3.564e-07
16	Philtrum length	rs4642638:75117685:C:T	8	75117685	T	0.1679	2431	-0.4239 (0.08304)	3.564e-07
16	Philtrum length	rs6472827	8	75119342	T	0.1679	2431	-0.4239 (0.08304)	3.564e-07
16	Philtrum length	rs6472828:75123196:T:A	8	75123196	T	0.173	2431	-0.4182 (0.08213)	3.812e-07
16	Philtrum length	chrX:22013800:I	X	22013800	T	0.1941	2431	-0.3416 (0.06748)	4.434e-07
17	Upper lip height	rs114802623:67747480:T:C	2	67747480	C	0.0249	2429	-1.009 (0.1878)	8.548e-08
17	Upper lip height	rs139388256:29136850:CAA:C	7	29136850	C	0.03333	2429	-0.8176 (0.1608)	3.985e-07
17	Upper lip height	rs75705004:29145051:G:A	7	29145051	A	0.02654	2429	-0.9217 (0.1822)	4.515e-07
18	Lower lip height	rs4685943:5535277:C:T	3	5535277	T	0.009671	2413	1.491 (0.285)	1.834e-07
18	Lower lip height	rs147747441:218433:C:G	7	218433	G	0.01543	2413	1.157 (0.2232)	2.331e-07
18	Lower lip height	rs11063552:5285876:C:A	12	5285876	A	0.02778	2413	0.8502 (0.1685)	4.884e-07
18	Lower lip height	rs11063553:5287381:T:A	12	5287381	A	0.02778	2413	0.8502 (0.1685)	4.884e-07
18	Lower lip height	rs12321580:5289099:A:G	12	5289099	G	0.02778	2413	0.8502 (0.1685)	4.884e-07
18	Lower lip height	rs4581538:5293023:G:T	12	5293023	T	0.02778	2413	0.8502 (0.1685)	4.884e-07
18	Lower lip height	rs528928:5296290:A:G	12	5296290	A	0.02778	2413	0.8502 (0.1685)	4.884e-07
18	Lower lip height	19:17999426:T:C	19	17999426	C	0.04156	2413	0.7233 (0.1374)	1.528e-07
18	Lower lip height	rs188886299	23	8131049	G	0.03311	2413	0.6885 (0.1294)	1.138e-07
18	Lower lip height	rs7883949	23	8131695	G	0.03337	2413	0.6797 (0.1292)	1.56e-07
