# Supplementary material for: Genome-Wide Association Study Reveals Multiple Loci Influencing Normal Human Facial Morphology
Source: PLoS Genet. 2016 Aug 25;12(8):e1006149. doi: 10.1371/journal.pgen.1006149 (PMC4999139; doi:10.1371/journal.pgen.1006149)
Supplement: S3 Table — (XLSX) [file pgen.1006149.s003.xlsx]

## Sheet: Denver Sample Results
S3 Table. Associations with p-values < 5 x 10-7 for all 20 traits from genome-wide analysis of the Denver sample.
Order	Trait	SNP	CHR	BP	Minor allele	MAF	N	Beta (se)	P
1	Cranial base width	rs112131043:158651006:T:C	6	158651006	C	0.2319	671	1.473 (0.2884)	4.264e-07
1	Cranial base width	rs143926630:158652195:GA:G	6	158652195	G	0.2563	671	1.473 (0.278)	1.598e-07
1	Cranial base width	rs148701271:158650996:CGT:C	6	158650996	C	0.2297	671	1.489 (0.2882)	3.16e-07
1	Cranial base width	rs140968573:86284117:C:CT	11	86284117	C	0.3589	671	-1.27 (0.2493)	4.545e-07
1	Cranial base width	rs4391846:86283648:A:G	11	86283648	A	0.3589	671	-1.27 (0.2493)	4.545e-07
1	Cranial base width	rs4944593:86278623:G:C	11	86278623	G	0.3575	671	-1.325 (0.2486)	1.362e-07
1	Cranial base width	rs2186961:11671759:C:T	18	11671759	C	0.1662	671	1.679 (0.3148)	1.334e-07
2	Upper facial depth	rs199534745:71659112:GT:G	3	71659112	GT	0.4712	670	1.684 (0.3195)	1.845e-07
3	Middle facial depth	rs834789:135862307:T:C	7	135862307	C	0.2681	671	1.991 (0.3907)	4.512e-07
3	Middle facial depth	rs834791:135862764:G:A	7	135862764	A	0.2681	671	1.991 (0.3907)	4.512e-07
3	Middle facial depth	rs5958284	23	122804796	T	0.316	671	-1.596 (0.3119)	4.079e-07
3	Middle facial depth	rs6608112	23	122792747	A	0.316	671	-1.605 (0.3126)	3.715e-07
4	Lower facial depth	rs200559944:70942760:C:T	14	70942760	T	0.2445	671	2.482 (0.4809)	3.232e-07
4	Lower facial depth	rs13339225:83404642:G:C	16	83404642	C	0.4431	671	-2.104 (0.4095)	3.686e-07
4	Lower facial depth	rs2306905:83408395:T:C	16	83408395	C	0.4328	671	-2.1 (0.4111)	4.251e-07
5	Morphological facial height	rs12522820:115376212:G:A	5	115376212	A	0.05318	671	2.149 (0.3821)	2.761e-08
6	Upper facial height	rs79066695:34409631:G:A	21	34409631	A	0.0288	671	2.556 (0.4818)	1.536e-07
6	Upper facial height	rs11120000:212879754:C:T	1	212879754	C	0.3966	671	-0.5867 (0.1146)	4.033e-07
6	Upper facial height	rs6688947:212879963:C:T	1	212879963	C	0.3966	671	-0.5867 (0.1146)	4.033e-07
6	Upper facial height	rs6695772:212881939:C:G	1	212881939	C	0.3973	671	-0.5968 (0.1149)	2.765e-07
6	Upper facial height	rs12164185:5966005:C:T	8	5966005	C	0.3744	671	-0.6058 (0.1184)	4.09e-07
7	Lower facial height	rs113213809:38932119:A:G	19	38932119	G	0.04284	671	1.665 (0.306)	7.398e-08
8	Outercanthal width	rs11689624:36969753:C:G	2	36969753	C	0.1864	669	1.106 (0.2056)	1.032e-07
8	Outercanthal width	rs12712519	2	36969497	G	0.1901	669	1.053 (0.2034)	3.013e-07
8	Outercanthal width	rs13006813	2	36969336	A	0.1893	669	1.173 (0.2018)	9.558e-09
8	Outercanthal width	rs12278204:130754879:G:C	11	130754879	C	0.04727	670	1.804 (0.3554)	4.99e-07
9	Subnasal width	rs11607839:119680383:C:A	11	119680383	C	0.3095	671	-0.3193 (0.06079)	2.012e-07
9	Subnasal width	rs57833326:56156885:GA:G	15	56156885	GA	0.3257	671	-0.3218 (0.06287)	4.042e-07
10	Nasal protrusion	rs11692884:197266647:A:G	2	197266647	A	0.03328	670	-0.7794 (0.1495)	2.472e-07
11	Nasal ala length	rs6683628	1	196177193	A	0.4823	671	0.5345 (0.1053)	4.973e-07
11	Nasal ala length	rs10542950:77604736:CTCTA:C	3	77604736	CTCTA	0.4225	671	-0.5627 (0.1066)	1.754e-07
11	Nasal ala length	rs12330385:77605757:A:T	3	77605757	A	0.4225	671	-0.5627 (0.1066)	1.754e-07
11	Nasal ala length	rs1374892:77605621:C:A	3	77605621	C	0.4225	671	-0.5627 (0.1066)	1.754e-07
11	Nasal ala length	rs1374893:77605566:C:T	3	77605566	C	0.4225	671	-0.5627 (0.1066)	1.754e-07
11	Nasal ala length	rs1374894:77605552:C:A	3	77605552	C	0.4225	671	-0.5627 (0.1066)	1.754e-07
11	Nasal ala length	rs1374895:77615539:C:T	3	77615539	C	0.4284	671	-0.5575 (0.1065)	2.236e-07
11	Nasal ala length	rs1447841:77604605:A:T	3	77604605	A	0.4217	671	-0.5561 (0.1066)	2.42e-07
11	Nasal ala length	rs1447842:77602090:G:A	3	77602090	G	0.4217	671	-0.5561 (0.1066)	2.42e-07
11	Nasal ala length	rs1447843:77601589:C:T	3	77601589	C	0.4217	671	-0.5561 (0.1066)	2.42e-07
11	Nasal ala length	rs1523757:77606280:C:T	3	77606280	C	0.4225	671	-0.5627 (0.1066)	1.754e-07
11	Nasal ala length	rs1523758:77606267:T:A	3	77606267	T	0.4225	671	-0.5627 (0.1066)	1.754e-07
11	Nasal ala length	rs1589720:77603606:T:C	3	77603606	T	0.4217	671	-0.5561 (0.1066)	2.42e-07
11	Nasal ala length	rs1597089:77603437:G:T	3	77603437	G	0.4217	671	-0.5561 (0.1066)	2.42e-07
11	Nasal ala length	rs1597090:77603270:T:C	3	77603270	T	0.4217	671	-0.5561 (0.1066)	2.42e-07
11	Nasal ala length	rs1597091:77603226:G:A	3	77603226	G	0.4239	671	-0.5658 (0.1067)	1.568e-07
11	Nasal ala length	rs1597092:77603154:G:A	3	77603154	G	0.4217	671	-0.5561 (0.1066)	2.42e-07
11	Nasal ala length	rs1597093:77602842:C:A	3	77602842	C	0.4217	671	-0.5561 (0.1066)	2.42e-07
11	Nasal ala length	rs1625316:77605869:C:A	3	77605869	C	0.4225	671	-0.5627 (0.1066)	1.754e-07
11	Nasal ala length	rs1666112:77604824:G:A	3	77604824	G	0.4225	671	-0.5627 (0.1066)	1.754e-07
11	Nasal ala length	rs1666113:77604816:G:A	3	77604816	G	0.4225	671	-0.5627 (0.1066)	1.754e-07
11	Nasal ala length	rs1666114:77604119:G:A	3	77604119	G	0.4217	671	-0.5561 (0.1066)	2.42e-07
11	Nasal ala length	rs1666115:77603834:G:A	3	77603834	G	0.4217	671	-0.5561 (0.1066)	2.42e-07
11	Nasal ala length	rs1666130	3	77598943	C	0.4217	671	-0.5561 (0.1066)	2.42e-07
11	Nasal ala length	rs1721187:77598227:G:C	3	77598227	G	0.4217	671	-0.5561 (0.1066)	2.42e-07
11	Nasal ala length	rs1721188:77609875:G:A	3	77609875	G	0.4247	671	-0.5725 (0.1067)	1.13e-07
11	Nasal ala length	rs1721195:77604044:A:T	3	77604044	A	0.4217	671	-0.5561 (0.1066)	2.42e-07
11	Nasal ala length	rs1721196:77603987:A:G	3	77603987	A	0.4217	671	-0.5561 (0.1066)	2.42e-07
11	Nasal ala length	rs1721197:77603476:T:C	3	77603476	T	0.4217	671	-0.5561 (0.1066)	2.42e-07
11	Nasal ala length	rs1721200:77602339:A:G	3	77602339	A	0.4217	671	-0.5561 (0.1066)	2.42e-07
11	Nasal ala length	rs1721201:77602286:G:T	3	77602286	G	0.4217	671	-0.5561 (0.1066)	2.42e-07
11	Nasal ala length	rs2029004:77599763:C:T	3	77599763	C	0.4239	671	-0.5658 (0.1067)	1.568e-07
11	Nasal ala length	rs3073103:77603039:ATCAAGTTAT:A	3	77603039	ATCAAGTTAT	0.4217	671	-0.5561 (0.1066)	2.42e-07
11	Nasal ala length	rs34273001:77605226:TG:T	3	77605226	TG	0.4247	671	-0.5725 (0.1067)	1.13e-07
11	Nasal ala length	rs35662636:77599166:AC:A	3	77599166	AC	0.4217	671	-0.5561 (0.1066)	2.42e-07
11	Nasal ala length	rs3796291:77600273:C:A	3	77600273	C	0.4217	671	-0.5561 (0.1066)	2.42e-07
11	Nasal ala length	rs3796292:77600326:C:T	3	77600326	C	0.4217	671	-0.5561 (0.1066)	2.42e-07
11	Nasal ala length	rs3821737:77600445:T:A	3	77600445	T	0.4217	671	-0.5561 (0.1066)	2.42e-07
11	Nasal ala length	rs61364001:77606759:A:AAATTTT	3	77606759	A	0.4239	671	-0.5567 (0.1062)	2.138e-07
11	Nasal ala length	rs6783764:77600734:G:A	3	77600734	G	0.4217	671	-0.5561 (0.1066)	2.42e-07
11	Nasal ala length	rs6783792:77600881:C:T	3	77600881	C	0.4217	671	-0.5561 (0.1066)	2.42e-07
11	Nasal ala length	rs6783971:77600872:G:A	3	77600872	G	0.4217	671	-0.5561 (0.1066)	2.42e-07
11	Nasal ala length	rs699451:77595835:A:G	3	77595835	A	0.4217	671	-0.5561 (0.1066)	2.42e-07
11	Nasal ala length	rs699452:77595880:A:G	3	77595880	A	0.4217	671	-0.5561 (0.1066)	2.42e-07
11	Nasal ala length	rs7637738:77608666:G:A	3	77608666	G	0.4225	671	-0.5627 (0.1066)	1.754e-07
11	Nasal ala length	rs775746:77593971:T:A	3	77593971	T	0.4239	671	-0.5602 (0.1071)	2.275e-07
11	Nasal ala length	rs775748:77596460:T:A	3	77596460	T	0.4239	671	-0.5658 (0.1067)	1.568e-07
11	Nasal ala length	rs775750:77597518:G:A	3	77597518	G	0.4217	671	-0.5561 (0.1066)	2.42e-07
11	Nasal ala length	rs775769:77609345:C:T	3	77609345	C	0.4217	671	-0.556 (0.1065)	2.406e-07
11	Nasal ala length	rs775771:77609047:T:C	3	77609047	T	0.4225	671	-0.5627 (0.1066)	1.754e-07
11	Nasal ala length	rs775772:77607719:G:T	3	77607719	G	0.4225	671	-0.5627 (0.1066)	1.754e-07
11	Nasal ala length	rs775773:77607618:A:G	3	77607618	A	0.4247	671	-0.5725 (0.1067)	1.13e-07
11	Nasal ala length	rs775774:77607569:C:T	3	77607569	C	0.4247	671	-0.5725 (0.1067)	1.13e-07
11	Nasal ala length	rs796527:77619393:G:T	3	77619393	G	0.4284	671	-0.5595 (0.1069)	2.22e-07
11	Nasal ala length	rs811353:77596321:T:C	3	77596321	T	0.4239	671	-0.5658 (0.1067)	1.568e-07
11	Nasal ala length	rs9309771:77593064:A:G	3	77593064	A	0.4239	671	-0.5602 (0.1071)	2.275e-07
11	Nasal ala length	rs9309772:77593127:G:A	3	77593127	G	0.4239	671	-0.5602 (0.1071)	2.275e-07
11	Nasal ala length	rs9309773:77593147:T:C	3	77593147	T	0.4239	671	-0.5602 (0.1071)	2.275e-07
11	Nasal ala length	rs9609700:33462254:G:T	22	33462254	T	0.02585	671	1.743 (0.3372)	3.14e-07
12	Nasal height	rs41264531:17523426:A:C	1	17523426	C	0.03914	671	-1.424 (0.2623)	7.854e-08
12	Nasal height	rs2150291	14	64331423	T	0.1891	671	-0.6739 (0.131)	3.539e-07
13	Nasal bridge length	rs41264531:17523426:A:C	1	17523426	C	0.03914	671	-1.201 (0.2348)	4.134e-07
13	Nasal bridge length	rs16833439:182454115:G:T	3	182454115	T	0.2843	671	0.5166 (0.1017)	4.917e-07
13	Nasal bridge length	rs16833441	3	182454798	C	0.288	671	0.5164 (0.1017)	4.965e-07
13	Nasal bridge length	rs55981093:182453882:G:A	3	182453882	A	0.2843	671	0.5166 (0.1017)	4.917e-07
13	Nasal bridge length	rs7931531:19850502:C:T	11	19850502	T	0.2334	671	0.5556 (0.1064)	2.377e-07
14	Labial fissure width	rs139154876:187820287:AC:A	1	187820287	A	0.02511	671	1.666 (0.3251)	3.918e-07
14	Labial fissure width	rs118097773:84392756:C:A	6	84392756	A	0.0288	671	1.486 (0.2852)	2.52e-07
14	Labial fissure width	rs77911444:84392539:C:T	6	84392539	T	0.0288	671	1.486 (0.2852)	2.52e-07
15	Philtrum length	rs181414481:105311547:G:A	7	105311547	A	0.03102	671	0.7385 (0.1425)	2.901e-07
15	Philtrum length	rs200766122:54064470:A:AT	16	54064470	AT	0.05096	671	0.6017 (0.1178)	4.258e-07
15	Philtrum length	rs75916083:31849330:C:T	19	31849330	T	0.03988	671	0.6871 (0.1321)	2.613e-07
16	Upper lip height	rs115738473:28246708:A:G	3	28246708	G	0.05539	671	-0.6916 (0.1336)	2.976e-07
16	Upper lip height	rs151093289:28263010:GTAAATT:G	3	28263010	G	0.05761	671	-0.6844 (0.1296)	1.732e-07
17	Lower lip height	rs75379065:100389929:A:T	7	100389929	T	0.26	671	0.3322 (0.06433)	3.192e-07
17	Lower lip height	rs76427635:100389928:G:T	7	100389928	T	0.2614	671	0.3357 (0.0643)	2.376e-07
17	Lower lip height	rs112239098:23976658:C:A	12	23976658	A	0.02659	671	0.9338 (0.1789)	2.384e-07
17	Lower lip height	rs118068734:23933232:T:A	12	23933232	A	0.02806	671	0.9168 (0.1741)	1.881e-07
